# Supplementary material for: Diagnostic Accuracy of a Machine Learning-Derived Appendicitis Score in Children: A Multicenter Validation Study
Source: Children (Basel). 2025 Jul 16;12(7):937. doi: 10.3390/children12070937 (PMC12293784; doi:10.3390/children12070937)
Supplement: Supplementary file 1 [file children-12-00937-s001.zip]

Archive with 1 entries (1 files):
- children-3679230-supplementary.pdf
